# Supplementary material for: Single-Cell Analysis of Contractile Forces in iPSC-Derived Cardiomyocytes: Paving the Way for Precision Medicine in Cardiovascular Disease
Source: Int J Mol Sci. 2023 Aug 30;24(17):13416. doi: 10.3390/ijms241713416 (PMC10487756; doi:10.3390/ijms241713416)
Supplement: Supplementary file 1 [file ijms-24-13416-s001.zip]

Archive with 2 entries (2 files):
- AFM and iPSC-CMs.mp4
- Supplementary Material_IJMS_proofreading.pdf
